# Supplementary material for: Genomic characterization of WRKY transcription factors related to secoiridoid biosynthesis in Gentiana macrophylla
Source: BMC Plant Biol. 2024 Jan 23;24:66. doi: 10.1186/s12870-024-04727-z (PMC10804491; doi:10.1186/s12870-024-04727-z)
Supplement: Supplementary file 5 — Additional file 5: Table S1. Identification and protein characterization of the GmWRKY genes. [file 12870_2024_4727_MOESM5_ESM.xlsx]

## Sheet: Sheet1
Additional file 5: Table S1 Identification and protein characterization of the GmWRKY genes
Gene Name	Number of amino acids	Molecular weight (kDa)	PI	Instability index	Aliphatic index	GRAVY	Subcellular Location
GmWRKY1	352	40.09	7.77	43.85	54.32	-1.062	Nucleus
GmWRKY2	317	36.06	5.32	51.01	61.83	-0.704	Nucleus
GmWRKY3	440	49.97	8.5	41.99	66.43	-0.807	Nucleus
GmWRKY4	355	39.72	6.86	68.42	57.69	-0.778	Nucleus
GmWRKY5	537	59.8	8.49	49.3	73.8	-0.569	Nucleus
GmWRKY6	309	34.87	6.52	56.35	61.2	-0.723	Nucleus
GmWRKY7	367	41.3	5.31	55.07	60.27	-0.782	Nucleus
GmWRKY8	595	64.71	6.15	53.63	55.71	-0.753	Nucleus
GmWRKY9	213	24.34	9.36	44.07	55.87	-0.797	Nucleus
GmWRKY10	482	52.51	5.78	49.54	61.47	-0.756	Nucleus
GmWRKY11	223	25.59	6.14	40.11	47.62	-1.046	Nucleus
GmWRKY12	566	62.55	7.69	51.36	48.25	-0.94	Nucleus
GmWRKY13	325	35.54	8.25	57.17	35.69	-1.015	Nucleus
GmWRKY14	350	39.18	5.37	41.69	75.17	-0.477	Nucleus
GmWRKY15	546	59.93	5.94	44.35	52.78	-0.847	Nucleus
GmWRKY16	367	40.5	8.16	59.82	51.55	-0.989	Nucleus
GmWRKY17	523	58.23	8.03	64	51.45	-0.994	Nucleus
GmWRKY18	240	26.21	9.78	61.13	35.75	-1.047	Nucleus
GmWRKY19	353	39.16	9.79	57.47	72.35	-0.72	Nucleus
GmWRKY20	317	36.06	5.32	51.01	61.83	-0.704	Nucleus
GmWRKY21	539	59.42	6.23	57.62	60.24	-0.773	Nucleus
GmWRKY22	372	40.73	9.65	52.98	61.53	-0.595	Nucleus
GmWRKY23	353	39.16	9.79	57.47	72.35	-0.72	Nucleus
GmWRKY24	207	23.38	9.07	71.99	52.27	-0.824	Nucleus
GmWRKY25	582	64.71	6.23	48.13	70.12	-0.831	Nucleus
GmWRKY26	371	40.2	9.56	62.38	59.14	-0.563	Nucleus
GmWRKY27	480	52.4	5.78	49.19	60.92	-0.774	Nucleus
GmWRKY28	209	24.04	9.27	48.93	55.5	-0.974	Nucleus
GmWRKY29	375	41.03	9.3	52.23	58.72	-0.61	Nucleus
GmWRKY30	378	42.02	6.08	48.66	55.19	-0.797	Nucleus
GmWRKY31	348	38.99	9.66	55.95	70.6	-0.749	Nucleus
GmWRKY32	517	56.37	7.64	50.36	62.71	-0.753	Nucleus
GmWRKY33	276	30.54	5.45	45.88	56.85	-0.742	Nucleus
GmWRKY34	316	35.14	8.47	45.01	51.49	-1.041	Nucleus
GmWRKY35	245	28.62	6.14	38.39	59.27	-0.83	Nucleus
GmWRKY36	352	38.91	9.52	60.83	70.09	-0.763	Nucleus
GmWRKY37	225	25.76	9.01	61.83	58.84	-0.774	Nucleus
GmWRKY38	502	54.46	8.55	55.02	60.04	-0.736	Nucleus
GmWRKY39	578	63.04	6.58	42.67	61.64	-0.695	Nucleus
GmWRKY40	707	77.37	5.98	55.12	50.98	-0.88	Nucleus
GmWRKY41	510	55.64	6	54.16	56	-0.828	Nucleus
GmWRKY42	353	38.83	6.03	51.85	69.09	-0.522	Nucleus
