# Supplementary material for: Genomic characterization of WRKY transcription factors related to secoiridoid biosynthesis in Gentiana macrophylla
Source: BMC Plant Biol. 2024 Jan 23;24:66. doi: 10.1186/s12870-024-04727-z (PMC10804491; doi:10.1186/s12870-024-04727-z)
Supplement: Supplementary file 6 — Additional file 6: Table S2. Conserved motifs identified in WRKY transcription factors from G. macrophylla by MEME analysis. [file 12870_2024_4727_MOESM6_ESM.xlsx]

## Sheet: Sheet1
Additional file 6: Table S2 Conserved motifs identified in WRKY transcription factors from G. macrophylla by MEME analysis
Motif No.	E-value	Width	Conserved motifs identified
Motif 1	9.5e-1013	37	VQTRSEVDILDDGYRWRKYGQKVVKGSPHPRSYYRCT
Motif 2	4.6e-705	29	GCPVRKHVERASEDPKIVITTYEGKHNHD
Motif 3	4.5e-393	50	DGYNWRKYGQKLVKGSEFPRSYYKCTYPNCPVKKKVERSPDGHITEIVYK
Motif 4	1.1e-73	41	PCYLTIPPGLSPTSFLESPVLJANSKAEPSPTTGAFSLVKP
Motif 5	9e-66	20	GRCHCPKKRKHRVKRVIKVP
Motif 6	4.9e-41	20	GSHBHPKPQPNRRSSSGAIQ
Motif 7	8.8e-38	33	GNGFHLIGASGSADQNSLQHKRKCSGKGEDGSV
Motif 8	1.7e-43	29	PATDQNQVVNIEJDTDEAVSKFKKLISLL
Motif 9	1.9e-37	15	VKAPGVKTIREPRVV
Motif 10	3.5e-40	47	EVVVLRAELERMNSENRRJKEVLTQVTNDYTSLQMHLMTMMQQQQQQ
