# Supplementary material for: Genomic characterization of WRKY transcription factors related to secoiridoid biosynthesis in Gentiana macrophylla
Source: BMC Plant Biol. 2024 Jan 23;24:66. doi: 10.1186/s12870-024-04727-z (PMC10804491; doi:10.1186/s12870-024-04727-z)
Supplement: Supplementary file 7 — Additional file 7: Table S3. Gene locus number of GmWRKYs across the chromosomes of G. macrophylla. [file 12870_2024_4727_MOESM7_ESM.xlsx]

## Sheet: Sheet1
Additional file 7: Table S3 Gene locus number of GmWRKYs across the chromosomes of G. macrophylla
Gene Name	Genome ID	Transcriptome ID	Chromosomal Location	Gene locus number
GmWRKY1	Gma03G034990.1	mix_transcript_16890	Chr03	118987318-118989224
GmWRKY2	Gma12G027550.1	mix_transcript_66426	Chr12	92898843-92918709
GmWRKY3	Gma05G018760.1	mix_transcript_94131	Chr05	85456705-85459288
GmWRKY4	Gma06G034050.1	mix_transcript_125989	Chr06	106751212-106754748
GmWRKY5	Gma13G019980.1	mix_transcript_47645	Chr13	71567535-71570477
GmWRKY6	Gma03G037360.1	mix_transcript_98823	Chr03	122770241-122773485
GmWRKY7	Gma07G020460.1	mix_transcript_105153	Chr07	95844561-95846646
GmWRKY8	Gma03G041960.1	mix_transcript_5481	Chr03	130069937-130074063
GmWRKY9	Gma08G009420.1	mix_transcript_48590	Chr08	36324805-36336576
GmWRKY10	Gma0G007280.1	mix_transcript_128465	Contig01173	125962-129126
GmWRKY11	Gma09G001530.1	mix_transcript_125443	Chr09	2871292-2875057
GmWRKY12	Gma05G019570.1	mix_transcript_5661	Chr05	88460242-88462451
GmWRKY13	Gma11G016050.1	mix_transcript_103788	Chr11	67872620-67894488
GmWRKY14	Gma10G004240.1	mix_transcript_12090	Chr10	7015369-7019658
GmWRKY15	Gma11G003340.1	mix_transcript_99881	Chr11	10093966-10097523
GmWRKY16	Gma11G016430.1	mix_transcript_38947	Chr11	68801928-68805627
GmWRKY17	Gma01G046790.1	mix_transcript_8559	Chr01	165440638-165443224
GmWRKY18	Gma0G028880.1	mix_transcript_105834	Contig02783	1591-24178
GmWRKY19	Gma07G035430.1	mix_transcript_90905	Chr07	120834628-120837699
GmWRKY20	Gma12G027570.1	mix_transcript_54825	Chr12	92975040-92978396
GmWRKY21	Gma10G023980.1	mix_transcript_119427	Chr10	72403328-72407908
GmWRKY22	Gma01G026540.1	mix_transcript_14857	Chr01	122382179-122384095
GmWRKY23	Gma07G036410.1	mix_transcript_121349	Chr07	122187113-122190648
GmWRKY24	Gma12G027490.1	mix_transcript_3798	Chr12	92823094-92827733
GmWRKY25	Gma03G034650.1	mix_transcript_95911	Chr03	118225905-118231202
GmWRKY26	Gma02G021410.1	mix_transcript_14493	Chr02	46916325-46917860
GmWRKY27	Gma05G022760.1	mix_transcript_8686	Chr05	97738964-97742650
GmWRKY28	Gma01G039580.1	mix_transcript_51920	Chr01	153618501-153620958
GmWRKY29	Gma08G021550.1	mix_transcript_77428	Chr08	94393932-94396110
GmWRKY30	Gma06G025910.1	mix_transcript_48955	Chr06	71496388-71501187
GmWRKY31	Gma01G049190.1	mix_transcript_7735	Chr01	169809351-169812069
GmWRKY32	Gma05G028210.1	mix_transcript_111308	Chr05	114104464-114108038
GmWRKY33	Gma03G037310.1	mix_transcript_61088	Chr03	122600534-122604065
GmWRKY34	Gma05G019660.1	mix_transcript_84085	Chr05	88715675-88717921
GmWRKY35	Gma09G000990.1	mix_transcript_38249	Chr09	1929865-1933845
GmWRKY36	Gma07G024940.1	mix_transcript_37295	Chr07	104805325-104808073
GmWRKY37	Gma03G005640.1	mix_transcript_40872	Chr03	20201583-20206677
GmWRKY38	Gma03G051120.1	mix_transcript_88274	Chr03	143734512-143737941
GmWRKY39	Gma06G040620.1	mix_transcript_6269	Chr06	126869664-126869895
GmWRKY40	Gma03G025540.1	mix_transcript_87911	Chr03	101877724-101881984
GmWRKY41	Gma08G020070.1	mix_transcript_5350	Chr08	91271138-91274415
GmWRKY42	Gma08G014930.1	mix_transcript_117279	Chr08	76708133-76710105
