# Supplementary material for: Genomic characterization of WRKY transcription factors related to secoiridoid biosynthesis in Gentiana macrophylla
Source: BMC Plant Biol. 2024 Jan 23;24:66. doi: 10.1186/s12870-024-04727-z (PMC10804491; doi:10.1186/s12870-024-04727-z)
Supplement: Supplementary file 8 — Additional file 8: Table S4. Tandem duplication events have been observed in the 42GmWRKY genes. [file 12870_2024_4727_MOESM8_ESM.xlsx]

## Sheet: Sheet1
Additional file 8: Table S4 Tandem duplication events have been observed in the 42GmWRKY genes.
Group	Gene Name	Chromosome	Start	End
1	GmWRKY33	Chr03	122600534	122604065
	GmWRKY6	Chr03	122770241	122773485
2	GmWRKY24	Chr12	92823094	92827733
	GmWRKY2	Chr12	92898843	92918709
	GmWRKY20	Chr12	92975040	92978396
