# Supplementary material for: Genomic characterization of WRKY transcription factors related to secoiridoid biosynthesis in Gentiana macrophylla
Source: BMC Plant Biol. 2024 Jan 23;24:66. doi: 10.1186/s12870-024-04727-z (PMC10804491; doi:10.1186/s12870-024-04727-z)
Supplement: Supplementary file 9 — Additional file 9: Table S5. Enzyme genes involved in the biosynthesis of secoiridoids. [file 12870_2024_4727_MOESM9_ESM.xlsx]

## Sheet: Sheet1
Additional file 9: Table S5 Enzyme genes involved in the biosynthesis of secoiridoids
Pathway	Enzyme ID	Enzyme genes number	Enzyme genes ID
MVA pathway	GmAACT	1	mix_transcript_10481
	GmHMGS	3	mix_transcript_9749
			mix_transcript_124047
			mix_transcript_56599
	GmHMGR	8	mix_transcript_87930
			mix_transcript_72666
			mix_transcript_107936
			mix_transcript_32972
			mix_transcript_103584
			mix_transcript_3881
			mix_transcript_72647
			mix_transcript_7502
	GmMK	3	mix_transcript_83833
			mix_transcript_128260
			mix_transcript_122669
	GmPMK	3	mix_transcript_111227
			mix_transcript_7034
			mix_transcript_96693
	GmMDC	1	mix_transcript_12975
MEP pathway	GmDXS	4	mix_transcript_108819
			mix_transcript_39455
			mix_transcript_72291
			mix_transcript_2378
	GmDXR	1	mix_transcript_34479
	GmCMS	3	mix_transcript_123364
			mix_transcript_49027
			mix_transcript_81741
	GmCMK	1	mix_transcript_12595
	GmMCS	1	mix_transcript_62135
	GmHDS	2	mix_transcript_1858
			mix_transcript_1688
	GmHDR	1	mix_transcript_67625
Secoiridoids pathway	GmIDI	2	mix_transcript_19971
			mix_transcript_37040
	GmFPPS	2	mix_transcript_103102
			mix_transcript_92435
	GmGPPS	4	mix_transcript_14323
			mix_transcript_11413
			mix_transcript_103307
			mix_transcript_126919
	GmGGPPS	5	mix_transcript_12231
			mix_transcript_14669
			mix_transcript_15004
			mix_transcript_76487
			mix_transcript_97232
	GmGES	1	mix_transcript_8895
	GmG10H	8	mix_transcript_5627
			mix_transcript_10251
			mix_transcript_11929
			mix_transcript_8906
			mix_transcript_8039
			mix_transcript_11841
			mix_transcript_97794
			mix_transcript_86807
	Gm8-HGO	6	mix_transcript_120303
			mix_transcript_14931
			mix_transcript_71646
			mix_transcript_122209
			mix_transcript_14921
			mix_transcript_50935
	GmIS	3	mix_transcript_60210
			mix_transcript_12946
			mix_transcript_115895
	GmNS	3	mix_transcript_19370
			mix_transcript_19824
			mix_transcript_46695
	GmIO	2	mix_transcript_7045
			mix_transcript_12358
	Gm7-DLGNT	2	mix_transcript_11861
			mix_transcript_115547
	Gm7-DLGT	5	mix_transcript_44088
			mix_transcript_11062
			mix_transcript_11803
			mix_transcript_9620
			mix_transcript_38362
	Gm7-DLH	3	mix_transcript_8979
			mix_transcript_76473
			mix_transcript_464
	GmSLS	6	mix_transcript_8911
			mix_transcript_112982
			mix_transcript_173
			mix_transcript_95623
			mix_transcript_91266
			mix_transcript_8009
