# Supplementary material for: Genomic characterization of WRKY transcription factors related to secoiridoid biosynthesis in Gentiana macrophylla
Source: BMC Plant Biol. 2024 Jan 23;24:66. doi: 10.1186/s12870-024-04727-z (PMC10804491; doi:10.1186/s12870-024-04727-z)
Supplement: Supplementary file 10 — Additional file 10: Table S6. Correlation analysis results of GmWRKYs and the enzyme genes involved in secoiridoids biosynthesis. [file 12870_2024_4727_MOESM10_ESM.xlsx]

## Sheet: Sheet1
Additional file 10: Table S6 Correlation analysis results of GmWRKYs and the enzyme genes involved in secoiridoids biosynthesis
ID1	ID2	Relevance (R-value)	Significance (P-value)
GmWRKY1	mix_transcript_11841	0.811828	0.000237428
GmWRKY1	mix_transcript_19971	0.761331	0.000976212
GmWRKY1	mix_transcript_56599	0.843464	7.78e-05
GmWRKY1	mix_transcript_67625	0.758608	0.00104343
GmWRKY3	mix_transcript_8979	0.825638	0.000149883
GmWRKY6	mix_transcript_126919	0.946735	9.11e-08
GmWRKY6	mix_transcript_34479	0.757525	0.00107119
GmWRKY6	mix_transcript_56599	0.813082	0.000228067
GmWRKY7	mix_transcript_12595	0.83558	0.000104968
GmWRKY7	mix_transcript_15004	0.780878	0.000589604
GmWRKY7	mix_transcript_173	0.91641	1.58e-06
GmWRKY7	mix_transcript_81741	0.800343	0.000338774
GmWRKY8	mix_transcript_8009	0.8448	7.38e-05
GmWRKY9	mix_transcript_81741	0.784688	0.000531329
GmWRKY12	mix_transcript_11841	0.764631	0.00089953
GmWRKY12	mix_transcript_56599	0.85898	4.11e-05
GmWRKY13	mix_transcript_14323	0.815642	0.000209893
GmWRKY13	mix_transcript_14921	0.863833	3.31e-05
GmWRKY13	mix_transcript_19370	0.909011	2.7e-06
GmWRKY13	mix_transcript_34479	0.752592	0.00120521
GmWRKY13	mix_transcript_464	0.792362	0.000428133
GmWRKY13	mix_transcript_5627	0.753037	0.00119261
GmWRKY13	mix_transcript_7034	0.822755	0.000165517
GmWRKY13	mix_transcript_72291	0.946501	9.37e-08
GmWRKY13	mix_transcript_76473	0.811572	0.00023938
GmWRKY13	mix_transcript_81741	0.802975	0.000312902
GmWRKY14	mix_transcript_12231	0.79565	0.000389245
GmWRKY14	mix_transcript_14323	0.760022	0.00100809
GmWRKY14	mix_transcript_14669	0.751451	0.00123806
GmWRKY14	mix_transcript_14921	0.799293	0.000349574
GmWRKY14	mix_transcript_15004	0.776956	0.00065494
GmWRKY14	mix_transcript_19370	0.856136	4.64e-05
GmWRKY14	mix_transcript_34479	0.800953	0.000332623
GmWRKY14	mix_transcript_464	0.785812	0.000515053
GmWRKY14	mix_transcript_7034	0.788316	0.00048027
GmWRKY14	mix_transcript_72291	0.955829	2.76e-08
GmWRKY14	mix_transcript_76473	0.768242	0.000821271
GmWRKY14	mix_transcript_81741	0.778254	0.000632692
GmWRKY15	mix_transcript_8906	0.793305	0.000416667
GmWRKY16	mix_transcript_71646	0.761953	0.00096137
GmWRKY16	mix_transcript_83833	0.819434	0.000185161
GmWRKY17	mix_transcript_11841	0.916423	1.58e-06
GmWRKY17	mix_transcript_12595	0.756961	0.00108585
GmWRKY17	mix_transcript_14323	0.86366	3.34e-05
GmWRKY17	mix_transcript_32972	0.762193	0.00095569
GmWRKY17	mix_transcript_464	0.770291	0.000779379
GmWRKY17	mix_transcript_5627	0.818802	0.00018911
GmWRKY17	mix_transcript_56599	0.786674	0.000502854
GmWRKY17	mix_transcript_67625	0.826652	0.000144683
GmWRKY17	mix_transcript_7034	0.844434	7.49e-05
GmWRKY17	mix_transcript_76473	0.808119	0.000266987
GmWRKY18	mix_transcript_108819	0.792112	0.000431216
GmWRKY18	mix_transcript_19370	0.794063	0.000407632
GmWRKY18	mix_transcript_2378	0.759107	0.00103083
GmWRKY18	mix_transcript_34479	0.976684	4.56e-10
GmWRKY18	mix_transcript_39455	0.76314	0.000933541
GmWRKY18	mix_transcript_464	0.805857	0.000286439
GmWRKY18	mix_transcript_56599	0.781635	0.000577631
GmWRKY18	mix_transcript_72291	0.75353	0.00117873
GmWRKY18	mix_transcript_76473	0.825878	0.000148638
GmWRKY19	mix_transcript_1858	0.762896	0.000939217
GmWRKY19	mix_transcript_91266	0.804035	0.000302942
GmWRKY20	mix_transcript_108819	0.786832	0.00050065
GmWRKY20	mix_transcript_12231	0.805002	0.000294088
GmWRKY20	mix_transcript_34479	0.770493	0.000775338
GmWRKY21	mix_transcript_10481	0.753162	0.00118906
GmWRKY21	mix_transcript_19824	0.785046	0.000526099
GmWRKY22	mix_transcript_11062	-0.784225	0.000538138
GmWRKY22	mix_transcript_11841	0.891649	8.04e-06
GmWRKY22	mix_transcript_12595	0.769631	0.000792669
GmWRKY22	mix_transcript_14323	0.901337	4.48e-06
GmWRKY22	mix_transcript_14669	0.759793	0.00101375
GmWRKY22	mix_transcript_14921	0.770222	0.000780752
GmWRKY22	mix_transcript_464	0.761501	0.00097215
GmWRKY22	mix_transcript_5627	0.800982	0.00033234
GmWRKY22	mix_transcript_56599	0.847257	6.7e-05
GmWRKY22	mix_transcript_67625	0.854809	4.91e-05
GmWRKY22	mix_transcript_7034	0.773356	0.00071997
GmWRKY22	mix_transcript_76473	0.824492	0.000155946
GmWRKY23	mix_transcript_12595	0.788706	0.000475026
GmWRKY23	mix_transcript_14323	0.80507	0.000293481
GmWRKY23	mix_transcript_14921	0.75007	0.0012788
GmWRKY23	mix_transcript_15004	0.932815	3.98e-07
GmWRKY23	mix_transcript_173	0.751932	0.00122413
GmWRKY23	mix_transcript_19370	0.77147	0.00075607
GmWRKY23	mix_transcript_464	0.824573	0.000155512
GmWRKY23	mix_transcript_7034	0.808826	0.000261129
GmWRKY23	mix_transcript_72291	0.797883	0.000364512
GmWRKY23	mix_transcript_76473	0.751546	0.0012353
GmWRKY23	mix_transcript_81741	0.984001	4.01e-11
GmWRKY25	mix_transcript_14669	0.770627	0.000772667
GmWRKY25	mix_transcript_14921	0.919213	1.28e-06
GmWRKY25	mix_transcript_7034	0.789562	0.000463696
GmWRKY25	mix_transcript_76473	0.821849	0.0001707
GmWRKY27	mix_transcript_11841	0.835431	0.000105547
GmWRKY27	mix_transcript_12231	0.80648	0.000280969
GmWRKY27	mix_transcript_14323	0.796165	0.000383415
GmWRKY27	mix_transcript_14669	0.844219	7.55e-05
GmWRKY27	mix_transcript_14921	0.777332	0.000648428
GmWRKY27	mix_transcript_464	0.818881	0.000188614
GmWRKY27	mix_transcript_5627	0.784016	0.000541254
GmWRKY27	mix_transcript_62135	0.780144	0.000601415
GmWRKY27	mix_transcript_7034	0.851584	5.62e-05
GmWRKY27	mix_transcript_76473	0.850231	5.94e-05
GmWRKY27	mix_transcript_83833	0.848523	6.37e-05
GmWRKY28	mix_transcript_126919	0.87713	1.76e-05
GmWRKY28	mix_transcript_34479	0.753939	0.00116736
GmWRKY28	mix_transcript_56599	0.87341	2.11e-05
GmWRKY29	mix_transcript_107936	0.854606	4.95e-05
GmWRKY29	mix_transcript_124047	0.767684	0.000832981
GmWRKY29	mix_transcript_14323	0.761897	0.000962694
GmWRKY29	mix_transcript_14931	0.775115	0.000687561
GmWRKY29	mix_transcript_32972	0.787984	0.000484774
GmWRKY29	mix_transcript_86807	0.753313	0.00118481
GmWRKY29	mix_transcript_9749	0.878556	1.63e-05
GmWRKY30	mix_transcript_14921	0.751887	0.00122543
GmWRKY30	mix_transcript_15004	0.80176	0.00032463
GmWRKY30	mix_transcript_19370	0.878064	1.67e-05
GmWRKY30	mix_transcript_7034	0.751975	0.00122289
GmWRKY30	mix_transcript_72291	0.957998	2e-08
GmWRKY30	mix_transcript_81741	0.811486	0.000240036
GmWRKY32	mix_transcript_108819	0.844225	7.55e-05
GmWRKY32	mix_transcript_19370	0.780692	0.000592589
GmWRKY32	mix_transcript_34479	0.990101	1.8e-12
GmWRKY32	mix_transcript_39455	0.791416	0.000439879
GmWRKY32	mix_transcript_464	0.780732	0.000591941
GmWRKY32	mix_transcript_56599	0.78375	0.000545211
GmWRKY32	mix_transcript_76473	0.807423	0.000272856
GmWRKY33	mix_transcript_115895	0.820515	0.000178571
GmWRKY33	mix_transcript_11841	0.771522	0.000755059
GmWRKY33	mix_transcript_14323	0.811468	0.000240178
GmWRKY33	mix_transcript_173	0.820013	0.000181605
GmWRKY33	mix_transcript_464	0.784117	0.00053975
GmWRKY33	mix_transcript_5627	0.793818	0.000410534
GmWRKY33	mix_transcript_7034	0.761541	0.000971179
GmWRKY33	mix_transcript_76473	0.766952	0.00084855
GmWRKY33	mix_transcript_81741	0.793151	0.000418518
GmWRKY34	mix_transcript_5627	0.793343	0.000416213
GmWRKY34	mix_transcript_76473	0.777516	0.000645271
GmWRKY36	mix_transcript_108819	0.86309	3.42e-05
GmWRKY36	mix_transcript_9749	0.849323	6.16e-05
GmWRKY37	mix_transcript_9620	0.77306	0.000725542
GmWRKY38	mix_transcript_11841	0.795792	0.000387627
GmWRKY38	mix_transcript_123364	0.780067	0.000602654
GmWRKY38	mix_transcript_14323	0.758819	0.0010381
GmWRKY38	mix_transcript_5627	0.755378	0.00112795
GmWRKY38	mix_transcript_67625	0.778809	0.000623369
GmWRKY38	mix_transcript_7034	0.82603	0.000147854
GmWRKY38	mix_transcript_76473	0.754765	0.00114459
GmWRKY39	mix_transcript_97794	0.78174	0.000575979
GmWRKY40	mix_transcript_103584	0.756183	0.00110639
GmWRKY40	mix_transcript_11062	-0.795717	0.000388478
GmWRKY40	mix_transcript_11841	0.895791	6.3e-06
GmWRKY40	mix_transcript_12595	0.810322	0.000249089
GmWRKY40	mix_transcript_14323	0.927382	6.51e-07
GmWRKY40	mix_transcript_14669	0.793108	0.000419039
GmWRKY40	mix_transcript_14921	0.757474	0.0010725
GmWRKY40	mix_transcript_15004	0.760138	0.00100522
GmWRKY40	mix_transcript_464	0.861677	3.65e-05
GmWRKY40	mix_transcript_5627	0.924988	8e-07
GmWRKY40	mix_transcript_56599	0.857603	4.36e-05
GmWRKY40	mix_transcript_67625	0.818652	0.000190056
GmWRKY40	mix_transcript_7034	0.875509	1.9e-05
GmWRKY40	mix_transcript_76473	0.896807	5.93e-06
GmWRKY40	mix_transcript_81741	0.810043	0.000251302
GmWRKY41	mix_transcript_10251	0.838108	9.55e-05
GmWRKY41	mix_transcript_11841	0.750298	0.00127202
GmWRKY41	mix_transcript_12231	0.845897	7.07e-05
GmWRKY41	mix_transcript_14669	0.780556	0.000594771
GmWRKY41	mix_transcript_44088	0.800549	0.000336684
GmWRKY41	mix_transcript_60210	0.775151	0.000686913
GmWRKY41	mix_transcript_62135	0.843202	7.86e-05
GmWRKY41	mix_transcript_67625	0.799441	0.000348037
GmWRKY41	mix_transcript_7034	0.796479	0.000379904
GmWRKY41	mix_transcript_76473	0.763923	0.000915554
GmWRKY41	mix_transcript_8895	0.810905	0.000244523
