# Supplementary material for: Genomic characterization of WRKY transcription factors related to secoiridoid biosynthesis in Gentiana macrophylla
Source: BMC Plant Biol. 2024 Jan 23;24:66. doi: 10.1186/s12870-024-04727-z (PMC10804491; doi:10.1186/s12870-024-04727-z)
Supplement: Supplementary file 11 — Additional file 11: Table S7. Regulatory elements targeted by WRKY transcription factors in the promoters of the enzyme-coding genes of the secoiridoids biosynthesis pathway. [file 12870_2024_4727_MOESM11_ESM.xlsx]

## Sheet: Sheet1
Additional file 11: Table S7 Regulatory elements targeted by WRKY transcription factors in the promoters of the enzyme-coding genes of the secoiridoids biosynthesis pathway.
Gene	ID	Factor or Site Name	Signal Sequence	Loc.(Str.)
GmAACT	mix_transcript_10481	ELRECOREPCRP1	TTGACC	822(+)
		WBBOXPCWRKY1	TTTGACY	774(+)
		WBOXATNPR1	TTGAC	775(+) 822(+) 1055(+) 1614(+)
		WBOXHVISO1	TGACT	723(+) 776(+) 856(-) 1247(+) 1357(-) 1850(-)
		WBOXNTERF3	TGACY	723(+) 776(+) 823(+) 856(-) 1247(+) 1300(-)1357(-) 1477(-) 1517 (+) 1615(+) 1850(-)
		WRKY71OS	TGAC	723(+) 776(+) 823(+) 857(-) 1056(+) 1247(+) 1301(-) 1358(-) 1391(-) 1478(-) 1517(+) 1605(-) 1615(+) 1851(-)
GmHMGS	mix_transcript_9749	WBOXATNPR1	TTGAC	40(-) 1207(-)
		WBOXNTERF3	TGACY	728(+) 1207(-)
		WRKY71OS	TGAC	40(-) 404(-) 455(+) 554(+) 626(+) 728(+) 1207(-) 1725(+)
	mix_transcript_124047	WBBOXPCWRKY1	TTTGACY	47 (+)
		ELRECOREPCRP1	TTGACC	1275(-) 1451(+)
		WBOXHVISO1	TGACT	49(+) 80(+) 211(+) 677(-)
		WBOXATNPR1	TTGAC	48(+) 79(+) 210(+) 461(-) 917(-) 1276(-) 1207(-) 1725(+)
		WBOXNTERF3	TGACY	49(+) 80(+) 211(+) 567(+) 573(+) 677(-) 1189(+) 1275(-) 1407(+) 1452(+)
		WRKY71OS	TGAC	49(+) 80(+) 211(+) 461(-) 567(+) 573(+) 1189(+) 1275(-) 1407(+) 1452(+) 1189(+) 1275(-) 1407(+) 1452(+)
	mix_transcript_56599	ELRECOREPCRP1	TTGACC	510(-) 1175(+) 1500(+)
		WBBOXPCWRKY1	TTTGACY	510(-) 1589(-) 1597(+)
		WBOXHVISO1	TGACT	156(-) 826(-) 1589(-) 1599(+) 1656(+)
		WBOXNTERF3	TGACY	87(+) 156(-) 510(-) 826(-) 1176(+) 1501(+) 1589(-) 1599(+) 1656(+)
		WBOXATNPR1	TTGAC	414(+) 511(-) 583(+) 827(-) 1122(-) 1175(+) 1199(+) 1446(-) 1500(+) 1590(-) 1598(+) 1655(+)
		WRKY71OS	TGAC	87(+) 145(-) 157(-) 415(+) 496(-) 511(-) 638(-) 827(-) 1122(-) 1176(+) 1446(-) 1501(+) 1590(-) 1599(+) 1656(+)
GmHMGR	mix_transcript_107936	ELRECOREPCRP1	TTGACC	337(-)
		WBBOXPCWRKY1	TTTGACY	337(-) 812(-)
		WBOXATNPR1	TTGAC	338(-) 813(-)
		WBOXHVISO1	TGACT	765(-) 812(-)
		WBOXNTERF3	TGACY	337(-) 765(-) 812(-) 1044(+)
		WRKY71OS	TGAC	338(-) 813(-) 1044(+) 1119(-) 1466(+) 1686(+)
	mix_transcript_32972	WBOXHVISO1	TGACT	513(-) 525(+) 1727(-)
		WBOXATNPR1	TTGAC	514(-) 611(-) 862(-) 1744(-)
		WBOXNTERF3	TGACY	384(+) 513(-) 525(+) 610(-) 1727(-)
		WRKY71OS	TGAC	384(+) 514(-) 525(+) 611(-) 647(-) 862(-) 1189(+) 1275(-) 1407(+) 1452(+)
	mix_transcript_103584	ELRECOREPCRP1	TTGACC	347(-)
		WBBOXPCWRKY1	TTTGACY	347(-)
		WBOXNTERF3	TGACY	347(-) 374(-) 782(-) 829(-) 1057(+)
		WBOXATNPR1	TTGAC	348(-) 375(-) 830(-)
		WBOXHVISO1	TGACT	374(-) 782(-) 829(-)
		WRKY71OS	TGAC	348(-) 375(-) 830(-) 1057(+) 1132(-) 1470(+)1689(+)
GmMK	mix_transcript_83833	WBBOXPCWRKY1	TTTGACY	1495(-)
		WBOXNTCHN48	CTGACY	468(-) 1674(+)
		WBOXATNPR1	TTGAC	677(+) 1152(+) 1240(+) 1870(+) 1052(+) 1199(-) 1327(-) 1370(-) 1423(-) 1496(-)
		WBOXHVISO1	TGACT	1293(-) 1422(-) 1495(-)
		WBOXNTERF3	TGACY	468(-) 634(-) 1293(-) 1422(-) 1495(-) 1675(+)
		WRKY71OS	TGAC	497(-) 635(-) 678(+) 736(+) 1053(+) 1294(-) 1319(-) 1327(-) 1370(-) 1423(-) 1496(-) 1675(+) 1732(-) 1843(-)
GmPMK	mix_transcript_7034	WBOXNTCHN48	CTGACY	1432(+)
		WBBOXPCWRKY1	TTTGACY	397(+) 1342(-) 1607(+)
		WBOXATNPR1	TTGAC	398(+) 1343(-) 1448(-) 1608(+) 1976(-)
		WBOXHVISO1	TGACT	399(+) 1133(-) 1420(+) 1447(-) 1609(+) 1975 (-)
		WBOXNTERF3	TGACY	399(+) 584(+) 1133(-) 1342(-) 1420(+) 1433(+)1447(-) 1609(+) 1975(-)
		WRKY71OS	TGAC	349(-) 390(-) 584(+) 1134(-) 1343(-) 1384(-)1420(+) 1433(+) 1448(-) 1609(+) 1976(-)
GmDXS	mix_transcript_108819	WBBOXPCWRKY1	TTTGACY	535(+)
		WBOXNTCHN48	CTGACY	9(+) 1411(+)
		WBOXHVISO1	TGACT	10(+ )537(+) 774(+) 1412(+)
		WBOXNTERF3	TGACY	10(+) 537(+) 774(+) 1412(+)
		WBOXATNPR1	TTGAC	79(+) 377(+) 536(+) 1309(+) 1787(+) 1945(+)
		WRKY71OS	TGAC	10(+) 80(+) 378(+) 498(+) 537(+) 774(+) 1310(+) 1412(+) 1592(-)
	mix_transcript_2378	ELRECOREPCRP1	TTGACC	557(+)
		WBBOXPCWRKY1	TTTGACY	1666(+)
		WBOXHVISO1	TGACT	1336(+) 1668(+) 1740(+)
		WBOXATNPR1	TTGAC	557(+) 1100(+) 1413(-) 1667(+)
		WBOXNTERF3	TGACY	558(+) 1100(+) 1413(-) 1667(+) 1336(+) 1421(+) 1668(+) 1740(+) 1830(-)
		WRKY71OS	TGAC	128(+) 248(+) 496(-) 531(-) 1170(+) 1388(+) 1862(-) 558(+) 1101(+) 1336(+) 1413(-) 142 (+) 1668(+) 1740(+) 1831(-)
	mix_transcript_39455	ELRECOREPCRP1	TTGACC	1371(-)
		WBBOXPCWRKY1	TTTGACY	1324(-) 1984(-)
		WBOXATNPR1	TTGAC	1325 (-)1372 (-)1985 (-)
		WBOXHVISO1	TGACT	1013 (-)1324 (-)1384 (-)1984 (-)
		WBOXNTERF3	TGACY	1013 (-)1324 (-)1371 (-) 1384 (-) 1984 (-)
		WRKY71OS	TGAC	3 (+) 88 (-) 145 (+) 1014 (-)1325 (-) 1372(-) 1385 (-) 1985 (-)
	mix_transcript_72291	WBBOXPCWRKY1	TTTGACY	1882 (+)
		WBOXATNPR1	TTGAC	1883 (+)
		WBOXHVISO1	TGACT	689 (-)1175 (+)1884 (+)
		WBOXNTERF3	TGACY	416 (-)537 (+)774 (+)1412 (+)
		WRKY71OS	TGAC	417 (-) 690 (-)1104 (-) 1175 (+) 1286 (-) 1884 (+)
GmDXR	mix_transcript_34479	WBOXNTERF3	TGACY	1693(+)
		WBBOXPCWRKY1	TTTGACY	1691(+)
		WBOXHVISO1	TGACT	1693(+)
		WBOXATNPR1	TTGAC	196(+) 577(+) 1692(+) 1740(-) 1873(-)
		WRKY71OS	TGAC	197(+) 511(+) 1099(+) 1693(+) 1740(-) 1873(-)
GmCMS	mix_transcript_123364	WBOXHVISO1	TGACT	219(+) 672(-) 829(-)
		ELRECOREPCRP1	TTGACC	37(+) 70(-) 107(+) 125(-) 296(-)
		WBOXATNPR1	TTGAC	37(+) 107(+) 126(-) 297(-) 673(-) 830(-)
		WBOXNTERF3	TGACY	26(+) 38(+) 70(-) 108(+) 125(-) 219(+) 296(-) 672(-) 829(-) 1088(-)
		WRKY71OS	TGAC	26(+) 507(-) 1508(+) 38(+) 71(-) 108(+) 126(-) 219(+) 297(-) 673(-) 830(-) 1089(-)
	mix_transcript_81741	ELRECOREPCRP1	TTGACC	1210(+)
		WBBOXPCWRKY1	TTTGACY	1209(+)
		WBOXATNPR1	TTGAC	1210(+)
		WBOXHVISO1	TGACT	434(-) 1043(-)
		WBOXNTERF3	TGACY	434(-) 1043(-) 1211(+)
		WRKY71OS	TGAC	925(+) 1495(+) 435(-) 1044(-) 1211(+)
GmCMK	mix_transcript_12595	ELRECOREPCRP1	TTGAC	679(+)
		WBOXATNPR1	TTGAC	679(+) 967(+)
		WBOXNTERF3	TTGACC	423(+) 680(+) 1104(+)
		WRKY71OS	TGACY	20(-) 901(+) 968(+) 1060(-) 1212(-) 1322(+) 1994(-) 423(+) 680(+) 1104(+)
GmMCS	mix_transcript_62135	WBOXHVISO1	TGACT	515(+) 1483(+)
		WBOXNTCHN48	CTGACY	157(-) 1482(+)
		WBOXNTERF3	TGACY	157(-) 515(+) 1483(+)
		WBOXATNPR1	TTGAC	25(+) 49(-) 897(+) 1318(-) 1944 (-)
		WRKY71OS	TGAC	26(+) 49(-) 158(-) 158(-) 515(+) 898(+) 1310(+) 1412(+) 1592(-)
GmHDS	mix_transcript_1858	WBBOXPCWRKY1	TTTGACY	1593(+)
		WBOXHVISO1	TGACT	446(+) 1595(+) 1630(+) 1802(-)
		WBOXATNPR1	TTGAC	689(+) 689(+) 1594(+) 1796(+) 1803(-)
		WBOXNTERF3	TGACY	347(-) 409(-) 446(+) 455(-) 1281(-) 1595(+) 1630(+) 1802(-)
		WRKY71OS	TGAC	338(+) 690(+) 1282(-) 1595(+) 1630(+) 1969(+) 1797(+ ) 348(-) 410(-) 446(+) 456(-) 1803(-)
GmHDR	mix_transcript_67625	ELRECOREPCRP1	TTGACC	633(+)
		WBBOXPCWRKY1	TTTGACY	388(-) 632(+)
		WBOXHVISO1	TGACT	388(-) 621(-) 1916(+)
		WBOXATNPR1	TTGAC	389(-) 633(+) 1616(+) 1795(+)
		WBOXNTERF3	TGACY	279(+) 388(-) 621(-) 634(+) 1916(+)
		WRKY71OS	TGAC	279(+) 471(+) 564(-) 662(+) 720(+) 1690(-) 1701(+) 389(-) 622(-) 634(+) 1617(+) 1796(+) 1916(+)
GmIDI	mix_transcript_19971	WBBOXPCWRKY1	TTTGACY	1633(-)
		WBOXATNPR1	TTGAC	1634(-)
		WBOXHVISO1	TGACT	1633(-) 1749(-) 1831(-)
		WBOXNTERF3	TGACY	757(+) 951(-) 1131(-) 1633(-) 1749(-) 1831(-)
		WRKY71OS	TGAC	619(+) 1680(-) 1818(-) 1942(+) 757(+) 952(-) 1132(-) 1634(-) 1750(-)
GmFPPS	mix_transcript_14323	ELRECOREPCRP1	TTGACC	1874(-)
		WBBOXPCWRKY1	TTTGACY	1874(-)
		WBOXHVISO1	TGACT	167(-) 1010(-) 1748(-)
		WBOXATNPR1	TTGAC	623(-) 690(+) 1875(-) 1982(+) 2000(-)
		WBOXNTERF3	TGACY	167 (-)238 (+) 298 (-) 298 (-) 1010 (-)1748 (-)1843 (-)1874 (-)
		WRKY71OS	TGAC	168(-) 237(+) 178(-) 238(+) 299(-) 399(+) 623(-) 1011(-) 1510(+) 1749(-) 1875(-) 1983(+) 2000(-) 1748(-) 1843(-)
	mix_transcript_126919	TGACGTVMAMY	TGACGT	115(+)
		WBBOXPCWRKY1	TTTGACY	1775(-)
		WBOXHVISO1	TGACT	510(-) 1239(-) 1314(+) 1363(+) 1775(-)
		WBOXATNPR1	TTGAC	114(+) 201(+) 1003(+) 1313(+) 1776(-) 1976(+) 1991(-)
		WBOXNTERF3	TGACY	471(-) 510(-) 683(+) 1239(-) 1314(+) 1363(+) 1775(-)
		WRKY71OS	TGAC	941(+) 1422(+) 172(+) 202(+) 472(-) 511(-) 683(+) 1004(+) 1240(-) 1248(-) 1314(+) 1363(+) 1776(-) 1977(+) 1991(-)
GmGPPS	mix_transcript_12231	ELRECOREPCRP1	TTGACC	1978(+)
		TGACGTVMAMY	TGACGT	1863(+)
		WBOXHVISO1	TGACT	98(+) 554(-)
		WBOXNTERF3	TGACY	98(+) 301(+) 554(-) 1979(+)
		WBOXATNPR1	TTGAC	97(+) 153(-) 687(+) 1630(+) 1978(+)
		WRKY71OS	TGAC	98(+) 153(-) 301(+) 555(-) 1979(+) 1350(-) 1367(-)
		WBOXHVISO1	TGACT	1759(+)
	mix_transcript_14669	WBBOXPCWRKY1	TTTGACY	1757(+)
		WBOXATNPR1	TTGAC	102(-) 1758(+)
		WBOXNTERF3	TGACY	301(+) 1759(+)
		WRKY71OS	TGAC	102(-) 590(-) 909(-) 922(-) 301(+) 1759(+)
	mix_transcript_15004	WBOXHVISO1	TGACT	1542(+)
		WBOXNTERF3	TGACY	1542(+)
		WBOXATNPR1	TTGAC	1349(+) 1541(+) 1628(+)
		WRKY71OS	TGAC	1350(+) 1542(+)1 62(+)
GmGES	mix_transcript_8895	WBOXATNPR1	TTGAC	185(+) 1350(+)
		WBOXHVISO1	TGACT	186(+) 1813(-)
		WBOXNTERF3	TGACY	186(+) 412(-) 1351(+) 1813(-)
		WRKY71OS	TGAC	186(+) 251(-) 961(+) 1519(+) 413(-) 1814(-)
GmG10H	mix_transcript_5627	WBBOXPCWRKY1	TTTGACY	1755(+)
		WBOXATNPR1	TTGAC	833(-) 1756(+) 1848(-)
		WBOXHVISO1	TGACT	515(+) 842(-) 1115(+) 1757(+) 2003(-)
		WBOXNTERF3	TGACY	515(+) 842(-) 1115(+) 1757(+) 2003(-)
		WRKY71OS	TGAC	515(+) 815(-) 833(-) 843(-) 1115(+) 1757(+) 1848(-) 2004(-)
	mix_transcript_10251	WBOXNTCHN48	CTGACY	1615(-)
		WBOXHVISO1	TGACT	238(-) 337(+) 1432(+) 1615(-)
		WBOXATNPR1	TTGAC	336(+) 479(-) 1431(+) 1479(+) 1541(-)
		WBOXNTERF3	TGACY	238(-) 337(+) 478(-) 1432(+) 1498(-) 1615(-)
		WRKY71OS	TGAC	239(-) 700(+) 1596(-) 1621(+) 337(+) 1432(+) 1480(+) 1499(-) 1541(-) 1616(-)
	mix_transcript_8906	WBOXHVISO1	TGACT	1068(+)
		WBBOXPCWRKY1	TTTGACY	1066(+)
		WBOXNTERF3	TGACY	1068(+) 1283(-) 1549(+)
		WBOXATNPR1	TTGAC	1067(+) 1153(+) 1174(+) 1791(-)
		WRKY71OS	TGAC	714(-) 835(+) 1480(+) 1853(-) 1068(+) 1154(+) 1175(+) 1273(+) 1284(-) 1549(+) 1791(-)
	mix_transcript_11841	ELRECOREPCRP1	TTGACC	785(+) 1316(-)
		WBBOXPCWRKY1	TTTGACY	784(+) 1115(+) 1316(-)
		WBOXHVISO1	TGACT	930(+) 960(+) 1117(+) 1918(-)
		WBOXATNPR1	TTGAC	555(-) 785(+) 995(-) 1116(+) 1317(-)
		WBOXNTERF3	TGACY	295(-) 649(-) 786(+) 872(-) 930(+) 960(+) 1047(-) 1117(+) 1316(-) 1918(-)
		WRKY71OS	TGAC	296(-) 705(-) 896(-) 1736(-) 1794(-) 555(-) 650(-) 786(+) 873(-) 930(+) 960(+) 995(-) 1048(-) 1117(+) 1317(-) 1919(-)
	mix_transcript_97794	WBOXATNPR1	TTGAC	1369(+)
		WBBOXPCWRKY1	TTTGACY	1368(+) 1387(+)
		WBOXHVISO1	TGACT	322(+) 1071(-) 1128(+) 1370(+) 1389(+) 1739(-)
		WBOXNTERF3	TGACY	322(+) 383(+) 1071(-) 1128(+) 1370(+) 1389(+) 1724(+)1739(-)
		WRKY71OS	TGAC	322(+) 1178(-) 1550 (+) 383(+) 1072(-) 1128(+) 1370(+) 1389(+) 1740(-)
	mix_transcript_86807	WBOXATNPR1	TTGAC	1496(-) 1899(-)
		WBOXHVISO1	TGACT	102(+) 894(-) 946(-) 1408(-) 1898(-)
		WBOXNTERF3	TGACY	102(+) 894(-) 946(-) 1408(-) 1713(-) 1898(-)
		WRKY71OS	TGAC	102(+) 605(-) 1358(-) 1691(+) 1813(+) 1813(+) 1813(+) 1047(-) 1117(+) 1316(-) 1918(-)
Gm8-HGO	mix_transcript_14931	WBBOXPCWRKY1	TTTGACY	1257(-)
		WBOXHVISO1	TGACT	221(-) 331(-) 1257(-)
		WBOXATNPR1	TTGAC	230(+) 1258(-) 1848(+)
		WBOXNTERF3	TGACY	106(-) 221(-) 331(-) 1257(-)
		WRKY71OS	TGAC	107(-) 1669(-) 222(-) 231(+) 332(-) 1258(-) 1849(+) 1871(-) 1882(-)1 903(+)
	mix_transcript_71646	WBOXATNPR1	TTGAC	800(-) 1453(+) 1861(-)
		WBOXHVISO1	TGACT	799(-) 1179(-) 1454(+) 1860(-)
		WBOXNTERF3	TGACY	168(-) 397(+) 799(-) 1179(-) 1454(+) 1860(-)
		WRKY71OS	TGAC	138(-) 169(-) 397(+) 800(-) 1180(-) 1454(+) 1861(-)
	mix_transcript_14921	WBBOXPCWRKY1	TTTGACY	1044(+)
		WBOXATNPR1	TTGAC	94(+) 559(+) 1045(+) 1825(-) 1846(+)
		WBOXHVISO1	TGACT	95(+) 1046(+) 1668(-) 1824(-) 1968(-)
		WBOXNTERF3	TGACY	95(+) 767(+) 1046(+) 1668(-) 1824(-) 1968(-)
		WRKY71OS	TGAC	95(+) 1975(+) 674(+) 679(+) 767(+) 1046(+) 1669(-) 1825(-) 1847(+) 1969(-)
GmIS	mix_transcript_60210	ELRECOREPCRP1	TTGACC	433(+) 523(+)
		WBOXATNPR1	TTGAC	433(+) 523(+) 982(+) 1029(-) 1406(+)
		WBOXHVISO1	TGACT	615(+) 1003(-) 1182(+) 1347(-) 1388(-)
		WBOXNTERF3	TGACY	434(+) 524(+) 615(+) 1003(-) 1182(+) 1347(-) 1388(-)
		WRKY71OS	TGAC	434(+) 524(+) 558(+) 615(+) 922(+) 983(+) 1004(-) 1058(-) 1182(+) 1308(-) 1333(-) 1348(-)1357(-) 1377(-) 1389(-) 1407(+) 1417(-) 1455(-) 1905(-)
	mix_transcript_115895	ELRECOREPCRP1	TTGACC	416(+)
		WBOXHVISO1	TGACT	903(+) 1258(+) 1301(-)
		WBOXNTERF3	TGACY	417(+) 511(-) 903(+) 1258(+) 1301(-)
		WBOXATNPR1	TTGAC	416(+) 458(-) 1047(+) 1180(+) 1732(+) 1755(-)
		WRKY71OS	TGAC	417(+) 458(-) 512(-) 903(+) 1048(+) 1181(+) 1914(-)
GmNS	mix_transcript_19370	WBOXHVISO1	TGACT	405(+)
		WBOXNTERF3	TGACY	405(+) 814(-) 1819(-)
		WRKY71OS	TGAC	405(+) 582(+) 808(+) 815(-) 1820(-)
	mix_transcript_19824	WBOXHVISO1	TGACT	1426(-)
		WBBOXPCWRKY1	TTTGACY	1308(-)
		ELRECOREPCRP1	TTGACC	1308(-) 1569(-)
		WBOXATNPR1	TTGAC	1309(-) 1810(+) 1570(-)
		WBOXNTERF3	TGACY	1308(-) 1426(-) 1569(-)
		WRKY71OS	TGAC	30(-) 175(+) 768(-) 1309(-) 1427(-) 1531(-) 1570(-) 1811(+)
Gm7-DLGT	mix_transcript_44088	WBOXATNPR1	TTGAC	149(-) 696(+) 1734(+)
		WBOXHVISO1	TGACT	534(-) 655(-) 1735(+) 1983(+)
		WBOXNTERF3	TGACY	534(-) 601(+) 655(-)1347(-) 735(+) 1899(+) 1914(-)
		WRKY71OS	TGAC	149(-) 535(-) 601(+) 656(-) 666(+) 697(+) 842(-) 1127(-) 1348(-) 1612(+) 1668(-) 1735(+) 1899(+) 1983(+)
	mix_transcript_44088	ELRECOREPCRP1	TTGACC	926(-)
		WBBOXPCWRKY1	TTTGACY	372(-) 926(-)
		WBOXHVISO1	TGACT	372(-)
		WBOXNTERF3	TGACY	372(-) 926(-)
		WRKY71OS	TGAC	268(-) 373(-) 493(-) 862(-) 927(-) 1446(+) 1914(-)
	mix_transcript_9620	WBOXHVISO1	TGACT	809(-)
		WBBOXPCWRKY1	TTTGACY	809(-)
		WBOXATNPR1	TTGAC	199(+) 810(-) 1163(-) 1608(-)
		WBOXNTERF3	TGACY	102(+) 809(-) 1195(+) 1526(+) 1657(-) 1664(+)
		WRKY71OS	TGAC	102(+) 394(+) 810(-) 1195(+) 1526(+) 1658(-) 1664(+)
Gm7-DLH	mix_transcript_8979	WBBOXPCWRKY1	TTTGACY	1227(-)
		WBOXHVISO1	TGACT	1110(+) 1747(+)
		ELRECOREPCRP1	TTGACC	1114(+) 1227(-) 1860(-)
		WBOXATNPR1	TTGAC	421(-) 448(-) 1050(+) 1114(+) 1228(-) 1693(+) 1861(-)
		WBOXNTERF3	TGACY	1110(+) 1115(+) 1227(-) 1247(-) 1266(+) 1747(+) 1860(-)
		WRKY71OS	TGAC	219(+) 250(+) 337(-) 421(-) 448(-) 1110(+) 1115(+) 1228(-) 1248(-) 1266(+) _8009
	mix_transcript_76473	WBOXATNPR1	TTGAC	453(+) 527(-) 535(+) 576(+) 692(+)
		WRKY71OS	TGAC	327(-) 454(+) 527(-) 536(+) 577(+) 693(+) _8009
	mix_transcript_464	WBOXATNPR1	TTGAC	205(-)
		WBOXHVISO1	TGACT	1101(+)
		WBOXNTERF3	TGACY	1101(+) 1933(+)
		WRKY71OS	TGAC	205(-) 481(+) 963(+) 1101(+) 1933(+) 1994(+)
GmSLS	mix_transcript_173	ELRECOREPCRP1	TTGACC	1023(+)
		WBBOXPCWRKY1	TTTGACY	1022(+)
		WBOXHVISO1	TGACT	1262(+)
		WBOXNTERF3	TGACY	53(+) 919(-) 1024(+) 1262(+)
		WBOXATNPR1	TTGAC	139(-) 1023(+) 1382(+) 1840(+)
		WRKY71OS	TGAC	53(+) 139(-) 920(-) 1024(+) 1262(+) 1331(+) 1861(+)
	mix_transcript_91266	WBOXATNPR1	TTGAC	1111(-)
		WBOXHVISO1	TGACT	294(-) 907(+) 937(+) 1756(-)
		WBOXNTERF3	TGACY	294(-) 700(-) 907(+) 937(+) 1756(-)
		WRKY71OS	TGAC	64(+) 295(-) 701(-) 764(-) 907(+) 937(+) 1111(-) 1241(+) 1397(+) 1749(+) 1757(-)
	mix_transcript_8009	ELRECOREPCRP1	TTGACC	216(+)
		WBOXATNPR1	TTGAC	1117(-) 1313(+)
		WBOXHVISO1	TGACT	321(-) 944(+) 1314(+) 1550(-) 1757(-)
		WBOXNTERF3	TGACY	217(+) 321(-) 944(+) 1314(+) 1550(-) 1757(-)
		WRKY71OS	TGAC	89(+) 217(+) 322(-) 596(+) 944(+) 1117(-) 1314(+) 1551(-) 1758(-)
