# Supplementary material for: Genomic characterization of WRKY transcription factors related to secoiridoid biosynthesis in Gentiana macrophylla
Source: BMC Plant Biol. 2024 Jan 23;24:66. doi: 10.1186/s12870-024-04727-z (PMC10804491; doi:10.1186/s12870-024-04727-z)
Supplement: Supplementary file 13 — Additional file 13: Table S9. Primer sequences of the candidate WRKYs and enzyme genes used for RT-qPCR analyses. [file 12870_2024_4727_MOESM13_ESM.xlsx]

## Sheet: Sheet1
Additional file 13:Table S9 Primer sequences of the candidate WRKYs and enzyme genes used for RT-qPCR analyses
Gene	Forward primer (5'to3')	Reverse primer (5'to3')
GmWRKY1	TTAGTGGCAACGTATGAAGGAGAGC	CGTTGTTGTCGTCGTGGTTGTTAC
GmWRKY6	CCACCTCCTCCAGCAACATGAATG	TCCACCACACCAGAGAACCATCC
GmWRKY7	TTCGCCAAACGCACCACTCG	GCCTTGAGCCCTCTTGTCAGTTC
GmWRKY12	GCAGCAAGAAATGGTGGCAAAGC	CAGCAGCAGCAGCAGGAAGAG
GmWRKY14	CATCAAACAACTGTTGGGCATACCG	TTCGTTCCACATTAGCACCGTCTTC
GmWRKY16	CCGATTCTGATTGCCGATCCTTCTC	GCTGCTGCTGCTGACTCTGAG
GmWRKY17	CAAAGGTCTCGGTGATCGGATAGC	GGAAACAGGCGGCGGAGATAAC
GmWRKY20	TTACGGGTCGGGTCCATCAGC	CCTTAGGGCTCGGCTCATTTGC
GmWRKY26	TGTTGCAGATGCGGCGGTTAC	ACGACGGACGGAGAAGAGTTAGC
GmWRKY27	CCAATACCAAGGCAGAACCATCTCC	TCCGAAGCAGCAACAGTGGAAC
GmWRKY30	CAGATTCGGAAGCATGTGA	GCAAGTGGTGATTTTGGAAG
GmWRKY33	CCACCTCCTCCAGCAACATGAATG	TCCACCACACCAGAGAACCATCC
GmWRKY34	TCGGGTCAACTAAGCAACTTCTCTG	AGCGTCAGGTTCGTTCACATCAC
GmWRKY38	GCCAGCATAACCATGACCTTCCTC	GCTTCACGATGCCAGACTTACTCC
GmWRKY39	CGGTTCGCAAACAAGTCCAAAGATG	GGCAGGTGGAAGTGGATGGTTATG
GmWRKY41	GGTGAGGAAGAGGAGGGTGGTG	GGAGCACGAGGTGGAACTGTAATC
GmHMGS	GCCGACGACGCTAATACCGAAG	GTTGTCCCGCCAGAGTGCTATG
GmHMGR	AAGGCTTCAGATGCTTTA	GAGTTCGGACAGAGTAAC G
GmMK	TCGAAGCTGAAGAAGTGGAATCTGG	TGGAACATCAGGTAGAGTGGAGGTC
GmPMK	GGCATGGACAGATGTGAAGGTGAC	ACTGGAGGACACGGGCTGAAG
GmMDC	TATGGCGGATTTGTGAAGT	CTTCTGCCTTGAACTTAC C
GmDXS	GGTTACGGTACAGCAGTTCAGAGC	ATCATACCACGATCCAACGGCTTAC
GmDXR	CTGGACATCTTCAGTGTGGTGGAAC	CAGGGCTCTTAACAGAAGTGGGTTG
GmCMS	TCCAGCCAAGGCAACAATCAAGG	GATAACCTGAGGGGTCTGCATTTCC
GmCMK	ATGCTGGTATTCAAAGGCT	CTTTGATGGTGCAAGAGAG
GmMCS	TCCATCCTCCCGTCGTCAACTAC	GGTGGTGGTGGTGCTAAGTTAGAG
GmHDS	GTTGCTCTGCGTGTTGCTGAATG	ACACCTGCTCGATATGCTCAAGTTC
GmHDR	AGAGGCTGGAGGACATGGAAGTG	CCCGAAAGCAGGCAAGACCAC
GmIDI	TCCTCCCTCTTTCCGCCTTTCC	ATCCTCAACAGCAGCACCCATTG
GmFPPS	ATGGCTCCAGGCATACTTTCTTGTC	TGCGAAGGAGAACACCGTCATTTAC
GmGPPS	AATCCCTCTACTCCACCTCCCATTC	CCATTGCCATTGCCATTGCCATAG
GmGES	ACTATGTCACAACCAATCGCCACTC	GTTCTTTCCACCAACTCCCTCCTC
GmG10H	GACGAGCGGCATTCAGGACTTC	AGCTTCCACCATTACATTCCACACC
Gm8-HGO	TGGGCATGAGATTGTGGGTGTTG	ACATTTCGCATTTACGGCAAGAACC
GmIS	CGAACGGGACGGTGGTAGAAAC	CTGCTGCCTACGATGCCTGTG
GmNS	GCCGTTCTCGCCACCCTATTTC	GAGAGTGAAGGGGCAGTTGTTGAC
GmIO	ATTGCCATATTTGCGGTGTGTTGTC	AGAACTTGTGAGCCCTTTGGAACTG
Gm7-DLGT	CCACGACCGCCTCCTTAAACAC	CCCATCGGAAATCGTCTGGAACTG
Gm7-DLH	GGTGTAGCATGTGGGATGACTCTTG	AGCAAAGTTGAAGTGGTGTCCTGAC
GmSLS	AGTTCGGGGCAAGGGTCTAAGG	TCCACCAAGCAACATCATCATCCTG
SAND1	TTCATGGTGATTCTCCAGC	TTCAAGGAAGATGACAACC
